# Supplementary material for: Quantity, Duration, Adherence, and Reasons for Dietary Supplement Use among Adults: Results from NHANES 2011–2018
Source: Nutrients. 2024 Jun 11;16(12):1830. doi: 10.3390/nu16121830 (PMC11206876; doi:10.3390/nu16121830)
Supplement: Supplementary file 1 [file nutrients-16-01830-s001.zip]

Archive with 1 entries (1 files):
- nutrients-3002975-supplementary.pdf
